# Supplementary material for: Dataset of microbial community structure in alcohol sprayed banana associated with ripening process
Source: Data Brief. 2020 Feb 5;29:105216. doi: 10.1016/j.dib.2020.105216 (PMC7031138; doi:10.1016/j.dib.2020.105216)
Supplement: Multimedia component 1 [file mmc1.xml]

<?xml version="1.0" encoding="utf-8" standalone="no"?>
<data>
  <datasets>
    <author>fenny@sith.itb.ac.id</author>
    <type>0</type>
    <dataset>
      <value>6</value>
      <reason>Other (please explain)</reason>
      <comments>Raw data are submitted to NCBI SRA under the accession numbers SRS5694892 up to SRS5694899 being available in the NCBI BioSample Submission Portal as Bioproject PRJNA590572 (https://www.ncbi.nlm.nih.gov/bioproject/PRJNA590572/)
</comments>
    </dataset>
  </datasets>
</data>
